# Supplementary material for: The germline variants in DNA repair genes in pediatric medulloblastoma: a challenge for current therapeutic strategies
Source: BMC Cancer. 2017 Apr 4;17:239. doi: 10.1186/s12885-017-3211-y (PMC5379555; doi:10.1186/s12885-017-3211-y)
Supplement: Supplementary file 3 — The molecular and clinical characteristics of 102 patients with medulloblastoma. (XLSX 14 kb) [file 12885_2017_3211_MOESM3_ESM.xlsx]

## Sheet: Arkusz1
Supplementary Table 2. The molecular and clinical characteristics of 102 patients with medulloblastoma
No	Molecular Group	Alterations in DNA repair genes	Metastases	Histologic subtype	Treatment protocol arm	Rare adverse events grade 4 during chemotherapy
1	4	p.V606I/MSH2	YES	classic	HR	NO
2	Non-WNT/SHH (3 or 4)	p.A733T/MSH2	YES	LCA	HR	Pneumonia
3	3	p.R1093* /RAD50	NO	classic	HR	Central nervous system toxicity
4	4	p.Lys219fs*19/NBN	YES	classic	HR	no data
5	WNT	p.Lys219fs*19/NBN	NO	classic	HR	NO
6	no data	p.Lys219fs*19/NBN	YES	classic	<3 yrs	Pneumonia,
7	4	p.Lys219fs*19/NBN	YES	LCA	HR	NO but secondary AML M5 4 yrs after diagnosis
8	Non-WNT/SHH (3 or 4)	p.Lys219fs*19/NBN	NO	classic	SR	NO
9	4	p.Lys219fs*19/NBN	NO	classic	HR	NO
10	4	p.I171V/NBN	YES	classic	HR	NO
11	no data	p.I171V /NBN	NO	classic	<3 yrs	Central nervous system toxicity
12	no data	p.I171V /NBN	YES	classic	HR	Colitis with gastrointestinal bleeding
13	4	p.I171V /NBN	NO	classic	HR	NO
14	4	p.L694*/FANCM	YES	LCA	HR	Central nervous system toxicity
15	Non-WNT/SHH (3 or 4)	p.R695C/ERCC2	NO	classic	SR	Colitis with gastrointestinal bleeding
16	4	p.V738L/EXO1	NO	classic	SR	Enterocolitis
17	WNT	NO	NO	LCA	HR	NO
18	WNT	NO	YES	Classic	HR	NO
19	WNT	NO	NO	Classic	SR	NO
20	WNT	NO	NO	Classic	SR	NO
21	WNT	NO	NO	Classic	SR	NO
22	WNT	NO	NO	Classic	SR	NO
23	WNT	NO	NO	Classic	HR	NO
24	WNT	NO	NO	Classic	SR	NO
25	WNT	NO	NO	Classic	SR	NO
26	WNT	NO	YES	MBL	HR	NO
27	SHH	NO	NO	D/N	HR	NO
27	SHH	NO	NO	LCA	HR	NO
29	SHH	NO	NO	Classic	SR	NO
30	SHH	NO	NO	Classic	SR	NO
31	SHH	NO	YES	MBEN	<3 yrs	NO
32	SHH	NO	NO	MBEN	<3 yrs	NO
33	SHH	NO	NO	MBEN	<3 yrs	NO
34	SHH	NO	YES	MBEN	<3 yrs	NO
35	SHH	NO	NO	D/N	<3 yrs	NO
36	3	NO	NO	Classic	HR	NO
37	3	NO	NO	LCA	HR	NO
37	3	NO	NO	Classic	HR	NO
39	3	NO	YES	LCA	HR	NO
40	3	NO	YES	Classic	HR	NO
41	3	NO	NO	Classic	SR	NO
42	4	NO	NO	Classic	HR	NO
43	4	NO	YES	Classic	HR	NO
44	4	NO	YES	Classic	HR	NO
45	4	NO	NO	Classic	HR	NO
46	4	NO	YES	Classic	HR	NO
47	4	NO	NO	Classic	HR	NO
48	4	NO	NO	Classic	HR	NO
49	4	NO	NO	LCA	HR	NO
50	4	NO	NO	Classic	SR	NO
51	4	NO	NO	Classic	HR	NO
52	4	NO	NO	Classic	SR	NO
53	4	NO	NO	Classic	SR	NO
54	4	NO	NO	Classic	HR	NO
55	4	NO	YES	LCA	HR	NO
56	4	NO	NO	Classic	HR	NO
57	4	NO	no data	Classic	HR	NO
58	Non-WNT/SHH (3 or 4)	NO	YES	Classic	HR	NO
59	Non-WNT/SHH (3 or 4)	NO	YES	Classic	HR	NO
60	Non-WNT/SHH (3 or 4)	NO	NO	Classic	SR	NO
61	Non-WNT/SHH (3 or 4)	NO	NO	Classic	HR	NO
62	Non-WNT/SHH (3 or 4)	NO	NO	Classic	HR	NO
63	Non-WNT/SHH (3 or 4)	NO	YES	LCA	HR	NO
64	Non-WNT/SHH (3 or 4)	NO	YES	Classic	HR	NO
65	Non-WNT/SHH (3 or 4)	NO	NO	Classic	HR	NO
66	Non-WNT/SHH (3 or 4)	NO	NO	LCA	HR	NO
67	Non-WNT/SHH (3 or 4)	NO	NO	Classic	HR	NO
68	Non-WNT/SHH (3 or 4)	NO	NO	Classic	SR	NO
69	Non-WNT/SHH (3 or 4)	NO	NO	Classic	SR	NO
70	Non-WNT/SHH (3 or 4)	NO	NO	Classic	SR	NO
71	Non-WNT/SHH (3 or 4)	NO	YES	Classic	HR	NO
72	Non-WNT/SHH (3 or 4)	NO	NO	Classic	SR	NO
73	Non-WNT/SHH (3 or 4)	NO	YES	LCA	<3 yrs	NO
74	Non-WNT/SHH (3 or 4)	NO	NO	Classic	<3 yrs	NO
75	Non-WNT/SHH (3 or 4)	NO	NO	Classic	<3 yrs	NO
76	Non-WNT/SHH (3 or 4)	NO	NO	Classic	SR	NO
77	Non-WNT/SHH (3 or 4)	NO	NO	LCA	HR	NO
78	Non-WNT/SHH (3 or 4)	NO	NO	Classic	SR	NO
79	Non-WNT/SHH (3 or 4)	NO	YES	Classic	HR	NO
80	no data	NO	NO	MBEN	<3 yrs	NO
81	no data	NO	NO	D/N	<3 yrs	NO
82	no data	NO	NO	MBEN	<3 yrs	NO
83	no data	NO	YES	LCA	HR	NO
84	no data	NO	YES	LCA	HR	NO
85	no data	NO	NO	MBL	SR	NO
86	no data	NO	NO	MBL	HR	NO
87	no data	NO	NO	Classic	SR	NO
88	no data	NO	YES	Classic	HR	NO
89	no data	NO	NO	Classic	SR	NO
90	no data	NO	NO	Classic	HR	NO
91	no data	NO	NO	Classic	SR	NO
92	no data	NO	NO	D/N	HR	NO
93	no data	NO	NO	Classic	SR	NO
94	no data	NO	NO	LCA	HR	NO
95	no data	NO	NO	MBL	HR	NO
96	no data	NO	YES	Classic	HR	NO
97	no data	NO	NO	MBL	SR	NO
98	no data	NO	NO	Classic	SR	NO
99	no data	NO	YES	D/N	HR	NO
100	no data	NO	NO	Classic	HR	NO
101	no data	NO	YES	D/N	HR	NO
102	no data	NO	NO	Classic	HR	NO
	MBL- medulloblastoma, subtype not known
	LCA - large cell anaplastic
	DN - desmoplastic/nodular
	MBEN - with extensive nodularity
	HR -PPNG High Risk protocol, SR- PPNG Standard Risk protocol, <3yrs – PPNG protocol for children younger than 3 years old.
